# Supplementary material for: Microbial communities from distinct Vitis species shape volatile profiles of fermenting juices while preserving varietal typicity
Source: Front Fungal Biol. 2025 Sep 18;6:1643880. doi: 10.3389/ffunb.2025.1643880 (PMC12489950; doi:10.3389/ffunb.2025.1643880)
Supplement: Supplementary file 3 [file Table1.xlsx]

## Sheet: TABLA ISABELA FINAL
							J	K	L				G	H	I
		Igj					Igj/Imc						Igj/Mmc
IK		T0 A	T0 B	Mean	SD		T96 A	T96 B	T96 C	Mean	SD		T96 A	T96 B	T96 C	Mean	SD
	Alcohols
1221	Isoamyl alcohol	14.4	13.18	13.79	0.86	a	166.283	112.918	315.171	198.124	104.819	b	124.643	94.9178	61.1157	93.5587	31.7853	b
1378	3-etoxy-1-propanol	0	0	0	0		0.515123	0.314952	0.752491	0.527522	0.219033		0.605271	1.28913	0.119596	0.671331	0.587557
1490	2-Ethyl-1-hexanol	0.914807	1.22998	1.0724	0.222864		0.879222	0.345993	0.835028	0.686747	0.295928		0.467299	0.584375	0.240628	0.430767	0.174761
1530	2-nonanol	0	0	0	0	a	5.46379	2.64202	3.41345	3.83975	1.45839	b	5.60504	6.48801	5.35337	5.81547	0.595871	b
1566	1-octanol	0.965149	1.20077	1.08296	0.166606		1.08736	0.784309	1.90734	1.25967	0.581004		0.73954	0.941046	0.526691	0.735759	0.207204
1590	2,3-butanediol	0.275558	0.257563	0.26656	0.0127245		0.188356	0.236033	3.40102	1.27514	1.84123		1.18241	1.48246	0.292954	0.98594	0.61861
1694	1-nonanol	3.56616	5.58776	4.57696	1.42949		6.00516	3.81967	8.80775	6.21086	2.50039		4.43798	3.65869	2.51701	3.53789	0.966167
1918	Phenethyl alcohol	12.8797	16.9308	14.9052	2.86458	a	87.4361	61.2185	83.79	77.4815	14.2017	c	51.515	38.8484	42.99	44.4511	6.45844	b
	Total Alcohols	33.0014	38.3869	35.6941	3.80814	a	267.858	182.279	418.078	289.405	119.367	b	189.195	148.21	113.156	150.187	38.0582	a,b
	Acetates
1125	Isoamyl acetate	4.98824	4.15395	4.57109	0.58993	a	101.099	61.6491	81.37	81.3726	19.7248	b	118.386	111.241	78.7029	102.777	21.1524	b
1271	Hexyl acetate	13.2688	8.26603	10.7674	3.53751		21.0004	13.1362	17.0235	17.0533	3.93219		29.4037	0	29.7422	19.7153	17.0748
1306	(E)-3-Hexenyl acetate	0.641172	0.793618	0.717395	0.107795	b	0.359004	0.276856	0.193882	0.27658	0.0825611	a	0.154268	0.265393	0.282757	0.234139	0.0697134	a
1314	(Z)-3-Hexenyl acetate	0.62098	0.573891	0.597435	0.0332968		0.712952	0.389293	0.665635	0.589294	0.174814		0.699897	1.05448	0.688914	0.814431	0.207964
1382	Heptyl acetate	1.59257	2.26203	1.9273	0.473381		0.404912	0.657987	0.804532	0.622477	0.202163		0.749212	1.28913	0.774105	0.937482	0.304789
1823	Ethyl phenylacetate	1.59257	2.26203	1.9273	0.473381	a	4.03	4.5	4.98	4.50333	0.475009	b	2.3574	2.27263	1.73296	2.12099	0.338712	a
1822	Phenethyl acetate	2.48839	3.71212	3.10026	0.86531		65.3469	46.3336	57.79	56.4901	9.57307		27.13	20.8741	14.2749	20.7597	6.42829
	Total acetates	25.1927	22.0237	23.6082	2.24087		192.953	126.943	162.828	160.908	33.0468		178.881	136.996	126.199	147.359	27.8277
	Ethyl esters
1158	Ethyl 2-butenoate	10.5561	11.6182	11.0872	0.751034	b	6.08314	4.06062	6.9129	5.68555	1.46712	a	4.26796	5.15679	3.88748	4.43741	0.6514	a
1237	Ethyl hexanoate	9.50274	9.662	9.58237	0.112617		15.1906	12.3749	44.4719	24.0125	17.7742		11.8228	13.0691	8.51875	11.1369	2.35142
1323	Ethyl heptanoate	0.483898	0.428535	0.456216	0.0391472		0.623646	0.984666	2.46316	1.35716	0.974687		0.97199	0.871092	0.493939	0.779007	0.251978
1353	Ethyl lactate	0	0	0	0	a	6.77279	3.70186	4.97456	5.14973	1.54294	b	7.75754	8.71798	4.67213	7.04922	2.11389	b
1360	Ethyl 2-hexenoate	7.65637	8.61976	8.13807	0.681219	b	4.0741	2.45579	3.82262	3.45084	0.870859	a	2.9477	3.28828	2.62797	2.95465	0.330211	a
1436	Ethyl octanoate	2.26163	2.58896	2.42529	0.23146	a	93.9642	84.4671	88.09	88.8405	4.79283	c	46.26	58.2779	38.669	47.7356	9.88742	b
1530	Ethyl 3-hydroxybutyrate	0.803057	0.889414	0.846235	0.0610631		0.693459	0.498011	0.660149	0.617206	0.104561		0.637462	0.846305	0.368516	0.617428	0.239524
1534	Ethyl nonanoate	0.419405	0.765218	0.592311	0.244527		6.79415	5.5204	11.9813	8.0986	3.42226		4.80039	3.91201	2.30675	3.67305	1.26388
1684	Ethyl decanoate	0.547924	0.997483	0.772704	0.317887	a	150.255	132.589	141.4	141.415	8.83272	c	93.1491	67.1362	35.0564	65.1139	29.0991	b
1822	Ethyl dodecanoate	0.101658	0.210122	0.15589	0.0766954		70.9391	64.2282	222.125	119.097	89.2874		65.2379	44.0473	21.7874	43.6909	21.7275
2270	Ethyl hexadecanoate	0	0	0	0		6.20541	4.6642	11.2432	7.37093	3.44086		4.17488	3.19629	1.96325	3.11147	1.10825
	Total ethyl esters	32.3328	35.7797	34.0563	2.43735	a	361.595	315.545	538.144	405.095	117.502	b	242.028	208.519	120.352	190.299	62.851	a,b
	C6 compounds
1368	Hexanol	48.7722	44.5163	46.6443	3.00936		41.3284	25.3406	48.8349	38.5013	11.9996		33.0963	33.7225	25.3724	30.7304	4.6507
1372	(E)-3-hexen-1-ol	0.663553	0.666675	0.665114	0.00220773		0.520276	0.327249	0.785568	0.544364	0.230107		0.506132	0.440818	0.35882	0.435257	0.0738137
1388	(Z)-3-hexen-1-ol	0.792731	0.933129	0.86293	0.0992764	a	0.669481	0.452515	0.662561	0.594853	0.123316	b	0.357785	0.363959	0.268097	0.329947	0.0536523	b
	Total C6 compounds	50.2285	46.1161	48.1723	2.90787		42.5182	26.1204	50.283	39.6405	12.3357		33.9602	34.5273	25.9994	31.4956	4.76835
	terpenes
1190	limonene	0.487156	0.827974	0.657565	0.240995		1.12559	0.693567	1.67657	1.16524	0.492698		1.0795	1.2572	0.800995	1.0459	0.229952
1558	Linalol	0.950075	1.44445	1.19726	0.349578		2.21794	1.32124	2.55662	2.03193	0.638351		1.29863	1.3537	1.01476	1.22236	0.181887
1630	4-terpineol	0.515073	0.671356	0.593215	0.110509		0.712545	0.603561	1.06841	0.794838	0.243104		0.576846	0.796874	0.653296	0.675672	0.111707
1718	alpha terpineol	1.84111	2.7632	2.30215	0.65202		3.68219	2.10339	5.25473	3.6801	1.57567		2.92215	2.35121	1.65759	2.31032	0.633268
1810	Nerol	0.084478	0.194597	0.139538	0.0778662		0.94791	0.480138	1.52509	0.984379	0.523429		0.495421	0.520695	0.449882	0.488666	0.0358863
2350	(E,E)-Farnesol	0	0	0	0		0.581267	0.36128	1.361	0.767849	0.525329		0.332047	0.139223	0.182038	0.217769	0.101256
	Total terpens	3.87789	5.90158	4.88973	1.43097		9.26744	5.56317	13.4424	9.42434	3.94196		6.70459	6.4189	4.75856	5.96069	1.05082
	Miscelaneous
1180	2-heptanone	0	0	0	0		1.40945	0.705755	0.37945	0.831552	0.526398		0.962704	1.66238	2.07456	1.56655	0.562088
1266	Acetoin	0	0	0	0		2.09359	1.50324	5.48939	3.02874	2.15133		3.26975	2	0.784421	2.01806	1.24276
1395	2-nonanone	0.297558	0.259999	0.278778	0.0265581	b	5.42624	2.50559	2.39694	3.44292	1.71846	a	8.81161	12.4882	14.9385	12.0795	3.08385	b
1540	Benzaldehyde	5.14815	8.80916	6.97865	2.58872	a	0.911369	0.710595	1.41779	1.01325	0.364439	b	0.876234	1.46907	0.589036	0.978114	0.448776	b
1624	gamma-butyrolactone	0	0	0	0		0	0	0	0	0		0	0	0	0	0
1670	Acetophenone	0.131722	0.668662	0.400192	0.379674		1.22488	0.89096	1.32088	1.14557	0.225666		1.36415	1.08831	0.604215	1.01889	0.384696
1735	Methyl salicylate	0.504358	0.649	0.576679	0.102278		1.01617	0.762602	1.13044	0.969734	0.188262		0.751267	1.782	0.638314	1.05719	0.630235
1837	3,5-dimethyl benzaldehyde	0	0	0	0		0	0	0	0	0		0	0	0	0	0
2080	(Z)-Methyl cinnamate	0.429737	0.840366	0.635052	0.290358		1.05329	0.695609	1.82334	1.19074	0.576293		0.584167	0.475527	0.373885	0.477859	0.105161
2255	Methyl antranilato	0.0634018	0.0629797	0.0631908	0.000298507	b	0.227273	0.24	0.280661	0.249311	0.0278853	b	0.0408511	0.0637642	0.0434144	0.0493432	0.0125545	a
	Total Miscelaneous	6.57493	11.2902	8.93255	3.33418		13.3623	8.01435	14.2389	11.8718	3.36931		16.6607	21.0293	20.0464	19.2455	2.29175

## Sheet: Suppl. Table 1
		Igj					Igj/Imc						Igj/Mmc
KI	Compounds	T0 A	T0 B	Mean	SD		T96 A	T96 B	T96 C	Mean	SD		T96 A	T96 B	T96 C	Mean	SD
	Higher alcohols
1221	Isoamyl alcohol	14.4	13.18	13.79	0.86	a	166.283	112.918	315.171	198.124	104.819	b	124.643	94.9178	61.1157	93.5587	31.7853	b
1378	3-etoxy-1-propanol	0	0	0	0		0.515123	0.314952	0.752491	0.527522	0.219033		0.605271	1.28913	0.119596	0.671331	0.587557
1490	2-Ethyl-1-hexanol	0.914807	1.22998	1.0724	0.222864		0.879222	0.345993	0.835028	0.686747	0.295928		0.467299	0.584375	0.240628	0.430767	0.174761
1530	2-nonanol	0	0	0	0	a	5.46379	2.64202	3.41345	3.83975	1.45839	b	5.60504	6.48801	5.35337	5.81547	0.595871	b
1566	1-octanol	0.965149	1.20077	1.08296	0.166606		1.08736	0.784309	1.90734	1.25967	0.581004		0.73954	0.941046	0.526691	0.735759	0.207204
1590	2,3-butanediol	0.275558	0.257563	0.26656	0.0127245		0.188356	0.236033	3.40102	1.27514	1.84123		1.18241	1.48246	0.292954	0.98594	0.61861
1694	1-nonanol	3.56616	5.58776	4.57696	1.42949		6.00516	3.81967	8.80775	6.21086	2.50039		4.43798	3.65869	2.51701	3.53789	0.966167
1918	Phenethyl alcohol	12.8797	16.9308	14.9052	2.86458	a	87.4361	61.2185	83.79	77.4815	14.2017	c	51.515	38.8484	42.99	44.4511	6.45844	b
	Total higher alcohols	33.0014	38.3869	35.6941	3.80814	a	267.858	182.279	418.078	289.405	119.367	b	189.195	148.21	113.156	150.187	38.0582	ab
	Acetate esters
1125	Isoamyl acetate	4.98824	4.15395	4.57109	0.58993	a	101.099	61.6491	81.37	81.3726	19.7248	b	118.386	111.241	78.7029	102.777	21.1524	b
1271	Hexyl acetate	13.2688	8.26603	10.7674	3.53751		21.0004	13.1362	17.0235	17.0533	3.93219		29.4037	0	29.7422	19.7153	17.0748
1306	(E)-3-Hexenyl acetate	0.641172	0.793618	0.717395	0.107795	b	0.359004	0.276856	0.193882	0.27658	0.0825611	a	0.154268	0.265393	0.282757	0.234139	0.0697134	a
1314	(Z)-3-Hexenyl acetate	0.62098	0.573891	0.597435	0.0332968		0.712952	0.389293	0.665635	0.589294	0.174814		0.699897	1.05448	0.688914	0.814431	0.207964
1382	Heptyl acetate	1.59257	2.26203	1.9273	0.473381	b	0.404912	0.657987	0.804532	0.622477	0.202163	a	0.749212	1.28913	0.774105	0.937482	0.304789	a
1823	Ethyl phenylacetate	1.59257	2.26203	1.9273	0.473381	a	4.03	4.5	4.98	4.50333	0.475009	b	2.3574	2.27263	1.73296	2.12099	0.338712	a
1822	Phenethyl acetate	2.48839	3.71212	3.10026	0.86531	a	65.3469	46.3336	57.79	56.4901	9.57307	b	27.13	20.8741	14.2749	20.7597	6.42829	a
	Total acetate esters	25.1927	22.0237	23.6082	2.24087	a	192.953	126.943	162.828	160.908	33.0468	b	178.881	136.996	126.199	147.359	27.8277	b
	Ethyl esters
1158	Ethyl 2-butenoate	10.5561	11.6182	11.0872	0.751034	b	6.08314	4.06062	6.9129	5.68555	1.46712	a	4.26796	5.15679	3.88748	4.43741	0.6514	a
1237	Ethyl hexanoate	9.50274	9.662	9.58237	0.112617		15.1906	12.3749	44.4719	24.0125	17.7742		11.8228	13.0691	8.51875	11.1369	2.35142
1323	Ethyl heptanoate	0.483898	0.428535	0.456216	0.0391472		0.623646	0.984666	2.46316	1.35716	0.974687		0.97199	0.871092	0.493939	0.779007	0.251978
1353	Ethyl lactate	0	0	0	0	a	6.77279	3.70186	4.97456	5.14973	1.54294	b	7.75754	8.71798	4.67213	7.04922	2.11389	b
1360	Ethyl 2-hexenoate	7.65637	8.61976	8.13807	0.681219	b	4.0741	2.45579	3.82262	3.45084	0.870859	a	2.9477	3.28828	2.62797	2.95465	0.330211	a
1436	Ethyl octanoate	2.26163	2.58896	2.42529	0.23146	a	93.9642	84.4671	88.09	88.8405	4.79283	c	46.26	58.2779	38.669	47.7356	9.88742	b
1530	Ethyl 3-hydroxybutyrate	0.803057	0.889414	0.846235	0.0610631		0.693459	0.498011	0.660149	0.617206	0.104561		0.637462	0.846305	0.368516	0.617428	0.239524
1534	Ethyl nonanoate	0.419405	0.765218	0.592311	0.244527	a	6.79415	5.5204	11.9813	8.0986	3.42226	b	4.80039	3.91201	2.30675	3.67305	1.26388	ab
1684	Ethyl decanoate	0.547924	0.997483	0.772704	0.317887	a	150.255	132.589	141.4	141.415	8.83272	c	93.1491	67.1362	35.0564	65.1139	29.0991	b
1822	Ethyl dodecanoate	0.101658	0.210122	0.15589	0.0766954		70.9391	64.2282	222.125	119.097	89.2874		65.2379	44.0473	21.7874	43.6909	21.7275
2270	Ethyl hexadecanoate	0	0	0	0	a	6.20541	4.6642	11.2432	7.37093	3.44086	b	4.17488	3.19629	1.96325	3.11147	1.10825	ab
	Total ethyl esters	32.3328	35.7797	34.0563	2.43735	a	361.595	315.545	538.144	405.095	117.502	b	242.028	208.519	120.352	190.299	62.851	ab
	C6 compounds
1368	Hexanol	48.7722	44.5163	46.6443	3.00936		41.3284	25.3406	48.8349	38.5013	11.9996		33.0963	33.7225	25.3724	30.7304	4.6507
1372	(E)-3-hexen-1-ol	0.663553	0.666675	0.665114	0.00220773		0.520276	0.327249	0.785568	0.544364	0.230107		0.506132	0.440818	0.35882	0.435257	0.0738137
1388	(Z)-3-hexen-1-ol	0.792731	0.933129	0.86293	0.0992764	b	0.669481	0.452515	0.662561	0.594853	0.123316	ab	0.357785	0.363959	0.268097	0.329947	0.0536523	a
	Total C6 compounds	50.2285	46.1161	48.1723	2.90787	a	42.5182	26.1204	50.283	39.6405	12.3357	a	33.9602	34.5273	25.9994	31.4956	4.76835	a
	Terpens
1190	limonene	0.487156	0.827974	0.657565	0.240995		1.12559	0.693567	1.67657	1.16524	0.492698		1.0795	1.2572	0.800995	1.0459	0.229952
1558	Linalol	0.950075	1.44445	1.19726	0.349578		2.21794	1.32124	2.55662	2.03193	0.638351		1.29863	1.3537	1.01476	1.22236	0.181887
1630	4-terpineol	0.515073	0.671356	0.593215	0.110509		0.712545	0.603561	1.06841	0.794838	0.243104		0.576846	0.796874	0.653296	0.675672	0.111707
1718	alpha terpineol	1.84111	2.7632	2.30215	0.65202		3.68219	2.10339	5.25473	3.6801	1.57567		2.92215	2.35121	1.65759	2.31032	0.633268
1810	Nerol	0.084478	0.194597	0.139538	0.0778662		0.94791	0.480138	1.52509	0.984379	0.523429		0.495421	0.520695	0.449882	0.488666	0.0358863
2350	(E,E)-Farnesol	0	0	0	0		0.581267	0.36128	1.361	0.767849	0.525329		0.332047	0.139223	0.182038	0.217769	0.101256
	Total terpens	3.87789	5.90158	4.88973	1.43097	a	9.26744	5.56317	13.4424	9.42434	3.94196	a	6.70459	6.4189	4.75856	5.96069	1.05082	a
	Miscelaneous
1180	2-heptanone	0	0	0	0	a	1.40945	0.705755	0.37945	0.831552	0.526398	ab	0.962704	1.66238	2.07456	1.56655	0.562088	b
1266	Acetoin	0	0	0	0		2.09359	1.50324	5.48939	3.02874	2.15133		3.26975	2	0.784421	2.01806	1.24276
1395	2-nonanone	0.297558	0.259999	0.278778	0.0265581	a	5.42624	2.50559	2.39694	3.44292	1.71846	a	8.81161	12.4882	14.9385	12.0795	3.08385	b
1540	Benzaldehyde	5.14815	8.80916	6.97865	2.58872	b	0.911369	0.710595	1.41779	1.01325	0.364439	a	0.876234	1.46907	0.589036	0.978114	0.448776	a
1670	Acetophenone	0.131722	0.668662	0.400192	0.379674		1.22488	0.89096	1.32088	1.14557	0.225666		1.36415	1.08831	0.604215	1.01889	0.384696
1735	Methyl salicylate	0.504358	0.649	0.576679	0.102278		1.01617	0.762602	1.13044	0.969734	0.188262		0.751267	1.782	0.638314	1.05719	0.630235
2080	(Z)-Methyl cinnamate	0.429737	0.840366	0.635052	0.290358		1.05329	0.695609	1.82334	1.19074	0.576293		0.584167	0.475527	0.373885	0.477859	0.105161
2255	Methyl antranilato	0.0634018	0.0629797	0.0631908	0.000298507	a	0.227273	0.24	0.280661	0.249311	0.0278853	b	0.0408511	0.0637642	0.0434144	0.0493432	0.0125545	a
	Total miscelaneous	6.57493	11.2902	8.93255	3.33418	a	13.3623	8.01435	14.2389	11.8718	3.36931	ab	16.6607	21.0293	20.0464	19.2455	2.29175	b
	Total volatile compounds	151.208	159.498	155.353	16.1594	a	887.554	664.465	1197.01	916.344	289.563	b	667.429	555.701	410.51	544.547	136.848	ab
Identities confirmed by comparing mass spectra and retention time with those of authentic standards supplied by Aldrich (Milwaukee, WI, USA) and Fluka (Buchs, Switzerland). Values in grey (μg/l) correspond to the mean of two (Isabella grape juice at T0- Igj-; T0 A and T0 B) or three replicas (Isabella grape juice inoculated with Isabella or Malbec microbial communities -Igj/Imc or Igj/Mmc; T96 A,…
