# Supplementary material for: Microbial communities from distinct Vitis species shape volatile profiles of fermenting juices while preserving varietal typicity
Source: Front Fungal Biol. 2025 Sep 18;6:1643880. doi: 10.3389/ffunb.2025.1643880 (PMC12489950; doi:10.3389/ffunb.2025.1643880)
Supplement: Supplementary file 4 [file Table2.xlsx]

## Sheet: Suppl. Table 2
KI	Compounds	Igj/Imc						Igj/Mmc						Mgj/Mmc						Mgj/Imc							Factorial ANOVA
		T96 A	T96 B	T96 C	Mean	SD		T96 A	T96 B	T96 C	Mean	SD		T96 A	T96 B	T96 C	Mean	SD		T96 A	T96 B	T96 C	Mean	SD			Grape Juice	Inoculum	Repetition	Grape Juice*Inoculum
	Higher alcohols
1221	Isoamyl alcohol	166.283	112.918	139.6	139.6	26.6825	a	124.643	94.9178	61.1157	93.5587	31.7853	a	245.232	121.85	112.124	159.735	74.2015	a	336.826	240.681	402.464	326.657	81.3697	b		**	*	ns	ns
1378	3-etoxy-1-propanol	0.515123	0.314952	0.752491	0.527522	0.219033		0.605271	1.28913	0.119596	0.671331	0.587557		0.600082	0.335496	0.31343	0.416336	0.159511		0.751578	0.429158	0.816652	0.665796	0.207501			ns	ns	ns	ns
1490	2-Ethyl-1-hexanol	0.879222	0.345993	0.835028	0.686747	0.295928		0.467299	0.584375	0.240628	0.430767	0.174761		0.71949	0.349703	0.295917	0.455037	0.230597		0.677481	0.37721	0.642771	0.565821	0.164261			ns	ns	ns	ns
1530	2-nonanol	5.46379	2.64202	3.41345	3.83975	1.45839	b	5.60504	6.48801	5.35337	5.81547	0.595871	c	6.22207	3.90825	3.44189	4.52407	1.48889	b,c	1.48319	0.931891	1.68421	1.36643	0.389511	a		*	**	ns	ns
1566	1-octanol	1.08736	0.784309	1.90734	1.25967	0.581004		0.73954	0.941046	0.526691	0.735759	0.207204		1.11432	0.56221	0.455946	0.710825	0.353452		0.994705	0.598786	1.15796	0.917151	0.287542			ns	ns	ns	ns
1590	2,3-butanediol	0.188356	0.236033	3.40102	1.27514	1.84123		1.18241	1.48246	0.292954	0.98594	0.61861		2.94398	0.148216	0.421525	1.17124	1.54131		2.94843	1.94063	1.01743	1.96883	0.965807			ns	ns	ns	ns
1694	1-nonanol	6.00516	3.81967	8.80775	6.21086	2.50039	b	4.43798	3.65869	2.51701	3.53789	0.966167	a,b	2.2951	1.37394	1.00783	1.55896	0.66328	a	2.37827	1.95722	3.37326	2.56959	0.727146	a		*	ns	ns	ns
1918	Phenethyl alcohol	87.4361	61.2185	83.79	77.4815	14.2017		51.515	38.8484	42.99	44.4511	6.45844		44.9558	18.351	16.0496	26.4521	16.0659		66.5301	53.5031	86.7917	68.9416	16.7748			ns	*	ns	ns
	Total alcohols	267.858	182.279	242.507	230.881	43.958		189.195	148.21	113.156	150.187	38.0582		304.082	146.879	134.11	195.024	94.663		412.59	300.419	497.948	403.652	99.0675			*	*	ns	ns
	Acetates
1125	Isoamyl acetate	101.099	61.6491	81.37	81.3726	19.7248		118.386	111.241	78.7029	102.777	21.1524		207.132	111.209	97.513	138.618	59.7289		76.016	62.5882	98.4997	79.0346	18.145			ns	ns	ns	ns
1271	Hexyl acetate	21.0004	13.1362	17.0235	17.0533	3.93219		29.4037	0	29.7422	19.7153	17.0748		14.7174	10.2716	9.15928	11.3828	2.94092		3.15814	1.92356	2.9987	2.69347	0.671508			*	ns	ns	ns
1306	(E)-3-Hexenyl acetate	0.359004	0.276856	0.193882	0.27658	0.0825611	b	0.154268	0.265393	0.282757	0.234139	0.0697134	b	0	0	0	0	0	a	0	0	0	0	0	a		**	ns	ns	ns
1314	(Z)-3-Hexenyl acetate	0.712952	0.389293	0.665635	0.589294	0.174814	b	0.699897	1.05448	0.688914	0.814431	0.207964	b	0	0	0	0	0	a	0	0	0	0	0	a		**	ns	ns	ns
1382	Heptyl acetate	0.404912	0.657987	0.804532	0.622477	0.202163	b,c	0.749212	1.28913	0.774105	0.937482	0.304789	c	0.52952	0.38886	0.408645	0.442342	0.0761437	a,b	0.132272	0.190637	0.25029	0.191066	0.0590102	a		**	*	ns	ns
1823	Ethyl phenylacetate	4.03	4.5	4.98	4.50333	0.475009	c	2.3574	2.27263	1.73296	2.12099	0.338712	b	0	0	0	0	0	a	0	0	0	0	0	a		**		ns	ns
1822	Phenethyl acetate	65.3469	46.3336	57.79	56.4901	9.57307	b	27.13	20.8741	14.2749	20.7597	6.42829	a	19.4639	10.8921	9.61615	13.3241	5.35541	a	131.5	107.378	159.499	132.792	26.0845	b		ns	**	ns	ns
	Total acetates	192.953	126.943	162.828	160.908	33.0468		178.881	136.996	126.199	147.359	27.8277		241.843	132.761	116.697	163.767	68.0911		210.807	172.08	261.247	214.711	44.7117			ns	ns	ns	ns
	Ethyl esters
1158	Ethyl 2-butenoate	6.08314	4.06062	6.9129	5.68555	1.46712	b	4.26796	5.15679	3.88748	4.43741	0.6514	b	0	0	0	0	0	a	0	0	0	0	0	a		**	ns	ns	ns
1237	Ethyl hexanoate	15.1906	12.3749	44.4719	24.0125	17.7742	b,c	11.8228	13.0691	8.51875	11.1369	2.35142	c	32.3707	19.5305	16.8582	22.9198	8.29308	a,b	55.1375	27.617	64.7804	49.1783	19.2851	a		*	*	ns	ns
1323	Ethyl heptanoate	0.623646	0.984666	2.46316	1.35716	0.974687		0.97199	0.871092	0.493939	0.779007	0.251978		0.986272	0.745104	0.662588	0.797988	0.168197		0.972434	0.85375	3.915	1.91373	1.73417			ns	ns	ns	ns
1353	Ethyl lactate	6.77279	3.70186	4.97456	5.14973	1.54294		7.75754	8.71798	4.67213	7.04922	2.11389		4.38038	2.85434	2.55359	3.26277	0.979491		1.74255	1.45482	0.67491	1.29076	0.552403			**	*	ns	ns
1360	Ethyl 2-hexenoate	4.0741	2.45579	3.82262	3.45084	0.870859		2.9477	3.28828	2.62797	2.95465	0.330211		0	0	0	0	0		0	0	0	0	0			**	ns	ns	ns
1436	Ethyl octanoate	93.9642	84.4671	88.09	88.8405	4.79283	a	46.26	58.2779	38.669	47.7356	9.88742	a	134.107	68.1283	59.9039	87.3797	40.6754	a	255.948	130.682	257.526	214.719	72.7825	b		*	*	ns	ns
1530	Ethyl 3-hydroxybutyrate	0.693459	0.498011	0.660149	0.617206	0.104561	b	0.637462	0.846305	0.368516	0.617428	0.239524	b	0	0	0	0	0	a	0	0	0	0	0	a		**	ns	ns	ns
1534	Ethyl nonanoate	6.79415	5.5204	11.9813	8.0986	3.42226		4.80039	3.91201	2.30675	3.67305	1.26388		3.57082	2.01005	1.77372	2.45153	0.976508		4.96409	3.48746	5.62697	4.69284	1.09524			ns	*	ns	ns
1684	Ethyl decanoate	150.255	132.589	141.42	141.421	8.83271	a	93.1491	67.1362	35.0564	65.1139	29.0991	a	146.026	86.2335	73.9485	102.069	38.5601	a	429.348	240.796	411.747	360.63	104.152	b		ns	*	ns	ns
1822	Ethyl dodecanoate	70.9391	64.2282	222.125	119.097	89.2874	a,b	65.2379	44.0473	21.7874	43.6909	21.7275	a	69.7955	51.3949	42.7784	54.6563	13.8006	a	210.015	144.484	228.516	194.338	44.1549	b		**	**	ns	ns
2270	Ethyl hexadecanoate	6.20541	4.6642	11.2432	7.37093	3.44086	b	4.17488	3.19629	1.96325	3.11147	1.10825	a	1.55272	1.70323	1.46438	1.57345	0.120766	a	5.07041	3.79093	5.69329	4.85154	0.969885	a,b		ns	*	ns	ns
	Total ethyl esters	361.595	315.545	538.164	405.102	117.514		242.028	208.519	120.352	190.299	62.851		392.79	232.6	199.943	275.111	103.212		963.199	553.165	978.479	831.614	241.265			*	**	ns	ns
	C6 compounds
1368	Hexanol	41.3284	25.3406	48.8349	38.5013	11.9996	b	33.0963	33.7225	25.3724	30.7304	4.6507	b	18.5053	11.4209	10.3595	13.4286	4.42849	a	10.3033	7.21734	11.3596	9.62677	2.15243	a		**	ns	ns	ns
1372	(E)-3-hexen-1-ol	0.520276	0.327249	0.785568	0.544364	0.230107	c	0.506132	0.440818	0.35882	0.435257	0.0738137	b,c	0.304002	0.116174	0.113483	0.177887	0.109227	a,b	0.151286	0.126699	0.17194	0.149975	0.0226487	a		**	ns	ns	ns
1388	(Z)-3-hexen-1-ol	0.669481	0.452515	0.662561	0.594853	0.123316	c	0.357785	0.363959	0.268097	0.329947	0.0536523	b	0	0	0	0	0	a	0	0	0	0	0	a		**	*	ns	ns
	Total C6 compounds	42.5182	26.1204	50.283	39.6405	12.3357		33.9602	34.5273	25.9994	31.4956	4.76835		18.8093	11.537	10.473	13.6064	4.53709		10.4546	7.34404	11.5316	9.77674	2.17451			**	ns	ns	ns
	Terpens																										ns	ns	ns	ns
1190	limonene	1.12559	0.693567	1.67657	1.16524	0.492698		1.0795	1.2572	0.800995	1.0459	0.229952		1.10607	0.826036	0.600616	0.844239	0.253216		1.15007	1.33225	0.726979	1.06977	0.310524			ns	ns	ns	ns
1558	Linalol	2.21794	1.32124	2.55662	2.03193	0.638351	b	1.29863	1.3537	1.01476	1.22236	0.181887	a	0.830461	0.455549	0.298831	0.528281	0.273176	a	0.664399	0.481123	0.917502	0.687675	0.219119	a		**	ns	ns	ns
1630	4-terpineol	0.712545	0.603561	1.06841	0.794838	0.243104	b	0.576846	0.796874	0.653296	0.675672	0.111707	b	0	0	0	0	0	a	0	0	0	0	0	a		**	ns	ns	ns
1718	alpha terpineol	3.68219	2.10339	5.25473	3.6801	1.57567	b	2.92215	2.35121	1.65759	2.31032	0.633268	b	0	0	0	0	0	a	0	0	0	0	0	a		**	ns	ns	ns
1810	Nerol	0.94791	0.480138	1.52509	0.984379	0.523429		0.495421	0.520695	0.449882	0.488666	0.0358863		1.0668	0.442163	0.4047	0.637886	0.371919		0.547071	0.904968	1.73133	1.06112	0.607374			ns	ns	ns	ns
1860	Geraniol	0	0	0	0	0		0	0	0	0	0		0.135601	0.0562148	0.11319	0.101669	0.0409281		0.218056	0.0212936	0.0151157	0.0848219	0.115426			*	ns	ns	ns
2350	(E,E)-Farnesol	0.581267	0.36128	1.361	0.767849	0.525329		0.332047	0.139223	0.182038	0.217769	0.101256		0.238761	0.210885	0.142472	0.197373	0.0495465		1.00572	0.429864	0.790326	0.741968	0.290955			ns	*	ns	ns
	Total Terpenes	9.26744	5.56317	13.4424	9.42434	3.94196	b	6.70459	6.4189	4.75856	5.96069	1.05082	a,b	3.37769	1.99085	1.55981	2.30945	0.949893	a	3.58531	3.1695	4.18125	3.64535	0.50854	a		**	ns	ns	ns
	Miscelaneous
1180	2-heptanone	1.40945	0.705755	0.37945	0.831552	0.526398		0.962704	1.66238	2.07456	1.56655	0.562088		0.911344	0.952709	0.850957	0.905004	0.0511716		0.450235	0.28862	0.458207	0.399021	0.0956927			ns	ns	ns	ns
1266	Acetoin	2.09359	1.50324	5.48939	3.02874	2.15133		3.26975	3.49	0.784421	2.51472	1.50253		4.02278	2.36233	1.72738	2.70416	1.18527		12.3581	7.04651	6.91356	8.77271	3.10572			ns	ns	ns	ns
1395	2-nonanone	5.42624	2.50559	2.39694	3.44292	1.71846	a,b	8.81161	12.4882	14.9385	12.0795	3.08385	c	5.60731	4.27211	4.63168	4.83703	0.690886	b	0.610627	0.317936	0.912879	0.613814	0.297484	a		**	**	ns	ns
1540	Benzaldehyde	0.911369	0.710595	1.41779	1.01325	0.364439		0.876234	1.46907	0.589036	0.978114	0.448776		0.897265	0.464678	0.678629	0.680191	0.216298		1.98526	0.89426	1.84574	1.57509	0.593725			ns	ns	ns	ns
1624	gamma-butyrolactone	0	0	0	0	0		0	0	0	0	0		0.193159	0.142342	0.0283511	0.121284	0.0843979		0.227953	0.0449316	0.0478159	0.1069	0.104845			*	ns	ns	ns
1670	Acetophenone	1.22488	0.89096	1.32088	1.14557	0.225666	b	1.36415	1.08831	0.604215	1.01889	0.384696	b	0	0	0	0	0	a	0	0	0	0	0	a		**	ns	ns	ns
1735	Methyl salicylate	1.01617	0.762602	1.13044	0.969734	0.188262	b	0.751267	1.782	0.638314	1.05719	0.630235	b	0	0	0	0	0	a	0	0	0	0	0	a		**	ns	ns	ns
1837	3,5-dimethyl benzaldehyde	0	0	0	0	0	a	0	0	0	0	0	a	0.747575	0.560527	0.597939	0.635347	0.0989762	b	1.77379	0.855867	1.58368	1.40445	0.484499	b		**	*	ns	ns
2080	(Z)-Methyl cinnamate	1.05329	0.695609	1.82334	1.19074	0.576293	b	0.584167	0.475527	0.373885	0.477859	0.105161	b	0	0	0	0	0	a	0	0	0	0	0	a		**	ns	ns	ns
2255	Methyl anthranilate	0.227273	0.24	0.280661	0.249311	0.0278853	b	0.0408511	0.0637642	0.0434144	0.0493432	0.0125545	b	0	0	0	0	0	a	0	0	0	0	0	a		ns	ns	ns	ns
	Total miscelaneous	13.3623	8.01435	14.2389	11.8718	3.36931		16.6607	22.5193	20.0464	19.7421	2.94109		12.3794	8.75469	8.51493	9.88302	2.16528		17.4059	9.44813	11.7619	12.872	4.0934			ns	ns	ns	ns
	Total miscelaneous fermentative	9.84066	5.42518	9.68357	8.31647	2.50516	a	13.9203	19.1097	18.3866	17.1388	2.81069	b	11.6319	8.19416	7.91699	9.24767	2.06942	a	15.6321	8.59226	10.1782	11.4675	3.6928	ab		**	ns	ns	ns
	Total miscelaneous varietals	3.5216	2.58917	4.55531	3.55536	0.983507	c	2.74044	3.4096	1.65983	2.60329	0.882913	b,c	0.747575	0.560527	0.597939	0.635347	0.0989762	a	1.77379	0.855867	1.58368	1.40445	0.484499	a,b		ns	ns	ns	ns
Identities confirmed by comparing mass spectra and retention time with those of authentic standards supplied by Aldrich (Milwaukee, WI, USA) and Fluka (Buchs, Switzerland). Values in grey (μg/l) correspond to the mean of three replicas (Isabella grape juice inoculated with Isabella or Malbec microbial communities -Igj/Imc or Igj/Mmc; and Malbec grape juice inoculated with Malbec or Isabella micro…
