# Supplementary material for: Microbial communities from distinct Vitis species shape volatile profiles of fermenting juices while preserving varietal typicity
Source: Front Fungal Biol. 2025 Sep 18;6:1643880. doi: 10.3389/ffunb.2025.1643880 (PMC12489950; doi:10.3389/ffunb.2025.1643880)
Supplement: Supplementary file 5 [file Table3.xlsx]

## Sheet: Hoja1
	Igj/Mmc	Mgj/Mmc	Mgj/Imc
Igj/Imc	136050	121165	335145
Igj/Mmc		98614	465503
Mgj/Mmc			388467
Euclidean distances of the volatile profiles between Igj/Imc, Igj/Mmc, Mgj/Mmc, and Mgj/Imc samples.
